# Supplementary material for: Microcarrier-Based Culture of Human Pluripotent Stem-Cell-Derived Retinal Pigmented Epithelium
Source: Bioengineering (Basel). 2022 Jul 4;9(7):297. doi: 10.3390/bioengineering9070297 (PMC9311890; doi:10.3390/bioengineering9070297)
Supplement: Supplementary file 1 [file bioengineering-09-00297-s001.zip]

Archive with 1 entries (1 files):
- bioengineering-1765216-supplementary.pdf
